# Supplementary material for: Fetal macrosomia, fetal insulin, and insulin-like growth factor- 1 among neonates in Lagos, Nigeria: A case-control study
Source: PLoS One. 2022 Aug 24;17(8):e0266314. doi: 10.1371/journal.pone.0266314 (PMC9401182; doi:10.1371/journal.pone.0266314)
Supplement: S1 Data — (XLS) [file pone.0266314.s001.xls]

## Sheet: Sheet1
AGE	TRIBE	EDUCATION	WEIGTB4PREG	CURRENTWT	MATHEIGHT	PARITY	GESTAGE	HXOFBIGBABY	DIABETIC	MEDICATIONS	HTENSION	SMOKING	ALCOHOL	BIRTHWT	OFC	FL	CC	SEX	PGLUCOSE	PINSULIN	PIGF1	BABYTYPE	babygrp	babygrp2	agecat	tribe	tribecat	bmib4	bmiterm	bmitermcat	sex	parcat
38	IGBO	SECONDARY	75	93	1.77	3	39	YES	NO	NA	NO	NO	NO	4	38	52	37	M	72	3.388	76.11	MACOSOMIA	MACOSOMIA	mac	35 - 39	IGBO	igbo	23.9395	29.685	over	M	1_4
39	YORUBA	SECONDARY	80	90	1.72	6	40	NO	NO	NA	NO	NO	NO	4.4	37.5	51	36	M	73	3.645	85.08	MACOSOMIA	MACOSOMIA	mac	35 - 39	YORUBA	yoruba	27.0416	30.4219	obese	M	5plus
35	YORUBA	TERTIARY	83	94	1.6	3	39	YES	NO	NA	NO	NO	NO	4	36	49	34.5	M	97	23.55	103.08	MACOSOMIA	MACOSOMIA	mac	35 - 39	YORUBA	yoruba	32.4219	36.7188	obese	M	1_4
37	YORUBA	TERTIARY	80	107	1.62	5	38	NO	NO	NA	NO	NO	NO	4.7	38	56	39	M	52	12.61	114.64	MACOSOMIA	MACOSOMIA	mac	35 - 39	YORUBA	yoruba	30.4832	40.7712	obese	M	5plus
23	IGBO	TERTIARY	60	93	1.66	1	40	NO	NO	NA	NO	NO	NO	4	36	49	35	F	48	2.329	54.74	MACOSOMIA	MACOSOMIA	mac	20 - 24	IGBO	igbo	21.7738	33.7495	obese	F	1_4
28	YORUBA	SECONDARY	88	110	1.76	1	39	NO	NO	NA	NO	NO	NO	4.5	36	50	35	F	60	16.32	76.6	MACOSOMIA	MACOSOMIA	mac	25 - 29	YORUBA	yoruba	28.4091	35.5114	obese	F	1_4
30	DELTA	TERTIARY	75	90	1.65	2	40	YES	NO	NA	NO	NO	NO	4.2	37	48	36	M	59	2.791	157.1	MACOSOMIA	MACOSOMIA	mac	30 -34	DELTA	others	27.5482	33.0578	obese	M	1_4
30	KOGI	SECONDARY	65	80	1.63	2	39	NO	NO	NA	NO	NO	NO	4.1	37.5	53	35	M	120	1.246	83.54	MACOSOMIA	MACOSOMIA	mac	30 -34	KOGI	others	24.4646	30.1103	obese	M	1_4
36	IGBO	SECONDARY	70	86	1.71	2	39	YES	NO	NA	NO	NO	NO	4.5	38	50	37	M	57	7.248	93.62	MACOSOMIA	MACOSOMIA	mac	35 - 39	IGBO	igbo	23.939	29.4108	over	M	1_4
32	IGBO	TERTIARY	68	87	1.68	1	40	NO	NO	NA	NO	NO	NO	4.5	36	53	36	M	262	2.284	269.4	MACOSOMIA	MACOSOMIA	mac	30 -34	IGBO	igbo	24.093	30.8248	obese	M	1_4
37	YORUBA	TERTIARY	78	100	1.7	3	39	YES	NO	NA	NO	NO	NO	4.25	36	54	35	F	110	36.29	88.4	MACOSOMIA	MACOSOMIA	mac	35 - 39	YORUBA	yoruba	26.9896	34.6021	obese	F	1_4
36	EDO	SECONDARY	80	96	1.66	4	40	NO	NO	NA	NO	NO	NO	4.2	37	53	35.5	F	73	18.29	122.58	MACOSOMIA	MACOSOMIA	mac	35 - 39	EDO	others	29.0318	34.8381	obese	F	1_4
32	IGBO	TERTIARY	75	94	1.7	2	37	NO	NO	NA	YES	NO	NO	4	35	47	36	F	74	4.144	39.74	MACOSOMIA	MACOSOMIA	mac	30 -34	IGBO	igbo	25.9516	32.526	obese	F	1_4
32	YORUBA	TERTIARY	80	100	1.59	1	40	NO	NO	NA	NO	NO	NO	4	36	53	37	M	89	5.816	116.88	MACOSOMIA	MACOSOMIA	mac	30 -34	YORUBA	yoruba	31.6443	39.5554	obese	M	1_4
30	IGBO	SECONDARY	79	88	1.67	1	39	YES	NO	NA	NO	NO	YES	4	36	55	35	M	71	2.607	81.44	MACOSOMIA	MACOSOMIA	mac	30 -34	IGBO	igbo	28.3266	31.5537	obese	M	1_4
37	EDO	TERTIARY	94	111	1.73	2	38.1	NO	NO	NA	YES	NO	NO	4	37	49	35.5	M	63	19.11	55.58	MACOSOMIA	MACOSOMIA	mac	35 - 39	EDO	others	31.4077	37.0878	obese	M	1_4
28	IGBO	SECONDARY	90	106	1.69	2	41	NO	NO	NA	NO	NO	NO	4.25	36	52	35	F	87	3.512	109.98	MACOSOMIA	MACOSOMIA	mac	25 - 29	IGBO	igbo	31.5115	37.1135	obese	F	1_4
30	YORUBA	TERTIARY	70	91	1.65	0	37.2	NO	NO	NA	NO	NO	NO	4	38	51	37	M	25	9.29	98.86	MACOSOMIA	MACOSOMIA	mac	30 -34	YORUBA	yoruba	25.7117	33.4252	obese	M	0
38	YORUBA	PRIMARY	77	91	1.67	5	40	NO	NO	NA	NO	NO	NO	4.2	34	52	34	F	71	8.35	93.4	MACOSOMIA	MACOSOMIA	mac	35 - 39	YORUBA	yoruba	27.6095	32.6294	obese	F	5plus
34	YORUBA	TERTIARY	78	94	1.62	2	40.5	NO	NO	NA	NO	NO	NO	4	36	48	35	M	97	3.094	63.8	MACOSOMIA	MACOSOMIA	mac	30 -34	YORUBA	yoruba	29.7211	35.8177	obese	M	1_4
28	IGBO	TERTIARY	68	81	1.81	0	38.4	NO	NO	NA	NO	NO	NO	4	38	48	36	M	63	3.728	56	MACOSOMIA	MACOSOMIA	mac	25 - 29	IGBO	igbo	20.7564	24.7245	norm	M	0
33	YORUBA	TERTIARY	78	95	1.71	1	38	NO	NO	NA	NO	NO	NO	4	37	50	35	F	76	12.83	123.54	MACOSOMIA	MACOSOMIA	mac	30 -34	YORUBA	yoruba	26.6749	32.4886	obese	F	1_4
37	IGBO	SECONDARY	65	83	1.7	4	39	NO	YES	INSULIN MIX	NO	NO	NO	4	35	49	35	F	52	7.214	87.4	MACOSOMIA	MACOSOMIA	mac	35 - 39	IGBO	igbo	22.4914	28.7197	over	F	1_4
37	YORUBA	TERTIARY	75	85	1.56	3	39	YES	NO	NA	NO	NO	NO	4.1	36	52	35	M	77	1.408	113.3	MACOSOMIA	MACOSOMIA	mac	35 - 39	YORUBA	yoruba	30.8185	34.9277	obese	M	1_4
29	IGBO	TERTIARY	58	78	1.5	2	40	YES	NO	NA	NO	NO	NO	4	35	49	34	M	63	3.668	109.56	MACOSOMIA	MACOSOMIA	mac	25 - 29	IGBO	igbo	25.7778	34.6667	obese	M	1_4
28	YORUBA	TERTIARY	72	100	1.69	1	40	NO	NO	NA	NO	NO	NO	4.75	35.5	54	35	M	41	2.95	85.06	MACOSOMIA	MACOSOMIA	mac	25 - 29	YORUBA	yoruba	25.2092	35.0128	obese	M	1_4
32	IGBO	TERTIARY	78	104	1.6	2	38	NO	NO	NA	NO	NO	NO	4	36	52.5	36.5	F	84	3.406	51.92	MACOSOMIA	MACOSOMIA	mac	30 -34	IGBO	igbo	30.4688	40.625	obese	F	1_4
40	YORUBA	TERTIARY	65	92	1.65	2	40	YES	NO	NA	NO	NO	NO	4.2	38	51	37	M	73	4.906	108.26	MACOSOMIA	MACOSOMIA	mac	40 - 44	YORUBA	yoruba	23.8751	33.7925	obese	M	1_4
33	IGBO	TERTIARY	68	81	1.53	1	40.5	NO	NO	NA	NO	NO	NO	4.2	39	54	38	M	54	3.61	107.28	MACOSOMIA	MACOSOMIA	mac	30 -34	IGBO	igbo	29.0487	34.6021	obese	M	1_4
37	IGBO	TERTIARY	85	106	1.73	4	41	NO	NO	NA	NO	NO	NO	4	36	51	35	M	82	1.428	46.96	MACOSOMIA	MACOSOMIA	mac	35 - 39	IGBO	igbo	28.4005	35.4172	obese	M	1_4
31	YORUBA	TERTIARY	60	98	1.71	2	39	NO	NO	NA	NO	NO	NO	4	36	49	35	F	73	3.477	60.76	MACOSOMIA	MACOSOMIA	mac	30 -34	YORUBA	yoruba	20.5191	33.5146	obese	F	1_4
32	YORUBA	TERTIARY	70	87	1.64	1	40.5	NO	NO	NA	NO	NO	NO	4	35.5	54	34.5	M	55	1.824	217.8	MACOSOMIA	MACOSOMIA	mac	30 -34	YORUBA	yoruba	26.0262	32.3468	obese	M	1_4
40	YORUBA	TERTIARY	60	78	1.55	3	39	NO	NO	NA	NO	NO	NO	4	36	51	35	M	83	19.16	45.8	MACOSOMIA	MACOSOMIA	mac	40 - 44	YORUBA	yoruba	24.974	32.4662	obese	M	1_4
31	YORUBA	TERTIARY	75	95	1.77	1	40	NO	NO	NA	NO	NO	YES	4.2	37	50	35.5	M	56	1.338	205.8	MACOSOMIA	MACOSOMIA	mac	30 -34	YORUBA	yoruba	23.9395	30.3233	obese	M	1_4
38	IGBO	TERTIARY	78	103	1.73	0	41	NO	NO	NA	NO	NO	NO	4.3	36	52	38	F	123	9.638	78.56	MACOSOMIA	MACOSOMIA	mac	35 - 39	IGBO	igbo	26.0617	34.4148	obese	F	0
22	IGBO	SECONDARY	68	78	1.7	1	42	NO	NO	NA	NO	NO	YES	4	36	50	35	M	81	3.109	71.2	MACOSOMIA	MACOSOMIA	mac	20 - 24	IGBO	igbo	23.5294	26.9896	over	M	1_4
32	YORUBA	SECONDARY	58	70	1.6	2	39.3	NO	NO	NA	NO	NO	NO	4	36	50	35	F	82	7.889	69.76	MACOSOMIA	MACOSOMIA	mac	30 -34	YORUBA	yoruba	22.6562	27.3438	over	F	1_4
28	IGBO	TERTIARY	73	95	1.81	0	41.4	NO	NO	NA	NO	NO	YES	4.4	39	55	38	M	42	2.551	32.08	MACOSOMIA	MACOSOMIA	mac	25 - 29	IGBO	igbo	22.2826	28.9979	over	M	0
35	YORUBA	TERTIARY	58	74	1.68	3	41	NO	NO	NA	NO	NO	NO	4	36	50	35	F	77	15.52	63.52	MACOSOMIA	MACOSOMIA	mac	35 - 39	YORUBA	yoruba	20.5499	26.2188	over	F	1_4
23	YORUBA	SECONDARY	90	100	1.56	0	38.3	NO	NO	NA	NO	NO	NO	4	35	50	34	M	77	1.646	131.08	MACOSOMIA	MACOSOMIA	mac	20 - 24	YORUBA	yoruba	36.9823	41.0914	obese	M	0
37	IGBO	TERTIARY	85	95	1.53	1	39.5	YES	NO	NA	NO	NO	NO	4	36	51	35	F	73	8.131	73.68	MACOSOMIA	MACOSOMIA	mac	35 - 39	IGBO	igbo	36.3108	40.5827	obese	F	1_4
30	IGBO	SECONDARY	60	80	1.5	0	40.3	NO	NO	NA	NO	NO	NO	4.2	36	46	35	F	64	1.63	192.86	MACOSOMIA	MACOSOMIA	mac	30 -34	IGBO	igbo	26.6667	35.5556	obese	F	0
25	YORUBA	TERTIARY	78	88	1.57	3	40	NO	NO	NA	NO	NO	NO	4	36	52	35	M	90	10.09	101.62	MACOSOMIA	MACOSOMIA	mac	25 - 29	YORUBA	yoruba	31.6443	35.7012	obese	M	1_4
28	IGBO	TERTIARY	74	85	1.59	2	38	NO	NO	NA	NO	NO	NO	4	37	50	36	M	54	8.806	104.74	MACOSOMIA	MACOSOMIA	mac	25 - 29	IGBO	igbo	29.271	33.6221	obese	M	1_4
30	IGBO	TERTIARY	75	96	1.56	2	40	NO	NO	NA	NO	NO	YES	4	35	51	34	F	86	5.289	30.82	MACOSOMIA	MACOSOMIA	mac	30 -34	IGBO	igbo	30.8185	39.4477	obese	F	1_4
33	IGBO	TERTIARY	80	96	1.7	1	38	YES	NO	NA	NO	NO	NO	4	35.5	48	34	M	67	2.32	33.48	MACOSOMIA	MACOSOMIA	mac	30 -34	IGBO	igbo	27.6817	33.218	obese	M	1_4
22	IGBO	SECONDARY	70	86	1.63	0	40	NO	NO	NA	NO	NO	NO	4.4	36	52	36	M	126	4.231	89.66	MACOSOMIA	MACOSOMIA	mac	20 - 24	IGBO	igbo	26.3465	32.3685	obese	M	0
35	YORUBA	PRIMARY	95	125	1.62	4	41	YES	NO	NA	NO	NO	NO	4.2	36	51	34.5	M	63	5.589	125.49	MACOSOMIA	MACOSOMIA	mac	35 - 39	YORUBA	yoruba	36.1987	47.6299	obese	M	1_4
32	YORUBA	TERTIARY	87	100	1.75	4	39	NO	NO	NA	NO	NO	NO	4	36	50	35	M	72	3.256	47.56	MACOSOMIA	MACOSOMIA	mac	30 -34	YORUBA	yoruba	28.4082	32.6531	obese	M	1_4
27	IGBO	TERTIARY	67	87	1.63	3	39	YES	NO	NA	NO	NO	YES	4.75	38	55	37	M	78	6.467	59.3	MACOSOMIA	MACOSOMIA	mac	25 - 29	IGBO	igbo	25.2174	32.7449	obese	M	1_4
28	YORUBA	SECONDARY	80	103	1.53	2	37.2	NO	NO	NA	NO	NO	NO	4.1	35	48	35	M	89	3.714	79.7	MACOSOMIA	MACOSOMIA	mac	25 - 29	YORUBA	yoruba	34.1749	44.0002	obese	M	1_4
26	IGBO	TERTIARY	80	95	1.71	1	39	NO	NO	NA	NO	NO	NO	4	35	49	34	F	76	34.21	104	MACOSOMIA	MACOSOMIA	mac	25 - 29	IGBO	igbo	27.3588	32.4886	obese	F	1_4
33	DELTA	TERTIARY	80	110.5	1.7	2	38	NO	NO	NA	NO	NO	NO	4.6	38	48	37	M	43	3.906	106.28	MACOSOMIA	MACOSOMIA	mac	30 -34	DELTA	others	27.6817	38.2353	obese	M	1_4
28	IGBO	TERTIARY	60	81	1.54	1	40	NO	NO	NA	NO	NO	NO	5.3	37	48	36	M	72	3.322	75.42	MACOSOMIA	MACOSOMIA	mac	25 - 29	IGBO	igbo	25.2994	34.1542	obese	M	1_4
37	YORUBA	TERTIARY	72	85	1.67	0	40	NO	NO	NA	NO	NO	NO	4	36	50	35	F	48	2.862	15.74	MACOSOMIA	MACOSOMIA	mac	35 - 39	YORUBA	yoruba	25.8166	30.478	obese	F	0
31	IGBO	TERTIARY	73	95	1.7	1	42	YES	NO	NA	NO	NO	NO	4	36	50	36	M	65	2.299	38.22	MACOSOMIA	MACOSOMIA	mac	30 -34	IGBO	igbo	25.2595	32.872	obese	M	1_4
29	YORUBA	TERTIARY	90	100	1.6	1	39	NO	NO	NA	NO	NO	NO	4.3	38	51	37	M	56	7.741	96.14	MACOSOMIA	MACOSOMIA	mac	25 - 29	YORUBA	yoruba	35.1562	39.0625	obese	M	1_4
35	IGBO	TERTIARY	75	90.5	1.67	2	39	YES	YES	DIET	NO	NO	NO	4	36	54	36	F	98	43.22	66.7	MACOSOMIA	MACOSOMIA	mac	35 - 39	IGBO	igbo	26.8923	32.4501	obese	F	1_4
28	DELTA	TERTIARY	56	80	1.65	0	40	NO	NO	NA	NO	NO	NO	4	34.5	50	35.5	F	27	4.78	92.64	MACOSOMIA	MACOSOMIA	mac	25 - 29	DELTA	others	20.5693	29.3848	over	F	0
36	YORUBA	SECONDARY	55	70	1.6	2	40	YES	NO	NA	NO	NO	NO	4	39	51	38	F	35	3.237	98.08	MACOSOMIA	MACOSOMIA	mac	35 - 39	YORUBA	yoruba	21.4844	27.3438	over	F	1_4
28	IGBO	TERTIARY	80	90	1.56	1	40	NO	NO	NA	NO	NO	NO	4	36	50	35	F	86	31.37	94.34	MACOSOMIA	MACOSOMIA	mac	25 - 29	IGBO	igbo	32.8731	36.9823	obese	F	1_4
31	YORUBA	TERTIARY	85	95	1.73	1	39	NO	NO	NA	NO	NO	NO	4	36	50	34	F	105	13.77	77.32	MACOSOMIA	MACOSOMIA	mac	30 -34	YORUBA	yoruba	28.4005	31.7418	obese	F	1_4
34	YORUBA	TERTIARY	85	104	1.58	1	38.4	YES	NO	NA	NO	NO	NO	4.9	38	58	37	F	86	22.99	185.22	MACOSOMIA	MACOSOMIA	mac	30 -34	YORUBA	yoruba	34.049	41.66	obese	F	1_4
24	YORUBA	SECONDARY	42	59	1.44	1	39	NO	NO	NA	NO	NO	NO	4	36	50	36	F	64	8.43	65.86	MACOSOMIA	MACOSOMIA	mac	20 - 24	YORUBA	yoruba	20.2546	28.4529	over	F	1_4
29	YORUBA	TERTIARY	78	95	1.69	0	38.4	NO	NO	NA	NO	NO	NO	4.7	36	52	38	M	55	11.95	130.36	MACOSOMIA	MACOSOMIA	mac	25 - 29	YORUBA	yoruba	27.31	33.2621	obese	M	0
33	YORUBA	TERTIARY	88	105	1.55	3	40	YES	NO	NA	NO	NO	NO	4	34	51	33	M	63	3.486	92.06	MACOSOMIA	MACOSOMIA	mac	30 -34	YORUBA	yoruba	36.6285	43.7045	obese	M	1_4
30	YORUBA	SECONDARY	58	70	1.54	0	40.5	NO	NO	NA	NO	NO	NO	4.2	37	52	35	M	79	5.64	18.54	MACOSOMIA	MACOSOMIA	mac	30 -34	YORUBA	yoruba	24.4561	29.5159	over	M	0
38	IGBO	TERTIARY	74	92	1.69	5	38	NO	NO	NA	YES	NO	NO	4	36	50	35	F	49	16.08	123	MACOSOMIA	MACOSOMIA	mac	35 - 39	IGBO	igbo	25.9095	32.2118	obese	F	5plus
31	YORUBA	TERTIARY	60	71	1.62	2	39	YES	NO	NA	NO	NO	NO	4.1	36	50	35	M	30	6.344	106.36	MACOSOMIA	MACOSOMIA	mac	30 -34	YORUBA	yoruba	22.8624	27.0538	over	M	1_4
26	IGBO	SECONDARY	70	95	1.7	1	40	NO	NO	NA	NO	NO	NO	4.3	38	51	37	M	77	2.422	43.41	MACOSOMIA	MACOSOMIA	mac	25 - 29	IGBO	igbo	24.2215	32.872	obese	M	1_4
29	YORUBA	TERTIARY	70	91	1.6	0	38	NO	NO	NA	NO	NO	NO	4.5	39	55	37.5	F	27	1.654	355.4	MACOSOMIA	MACOSOMIA	mac	25 - 29	YORUBA	yoruba	27.3438	35.5469	obese	F	0
25	IGBO	SECONDARY	69	87	1.62	2	38	YES	NO	NA	NO	NO	NO	4	35	52	35	M	70	2.574	129.68	MACOSOMIA	MACOSOMIA	mac	25 - 29	IGBO	igbo	26.2917	33.1504	obese	M	1_4
30	IGBO	TERTIARY	100	126	1.68	1	40.5	NO	NO	NA	NO	NO	NO	4.4	38	50	37	M	115	22.88	200	MACOSOMIA	MACOSOMIA	mac	30 -34	IGBO	igbo	35.4308	44.6429	obese	M	1_4
39	IGBO	TERTIARY	80	106	1.7	2	39	NO	NO	NA	NO	NO	NO	4	36	50	36	M	84	11.44	122.04	MACOSOMIA	MACOSOMIA	mac	35 - 39	IGBO	igbo	27.6817	36.6782	obese	M	1_4
40	YORUBA	TERTIARY	55	70	1.69	2	38.3	YES	NO	NA	NO	NO	NO	4	36	54	36	M	58	4.992	84.8	MACOSOMIA	MACOSOMIA	mac	40 - 44	YORUBA	yoruba	19.257	24.5089	norm	M	1_4
41	IGBO	TERTIARY	54	64	1.53	5	41	NO	NO	NA	NO	NO	NO	4	36	49	36	M	67	3.291	66.54	MACOSOMIA	MACOSOMIA	mac	40 - 44	IGBO	igbo	23.0681	27.3399	over	M	5plus
34	IGBO	TERTIARY	68	78	1.58	1	39.5	NO	NO	NA	NO	NO	NO	4	34	51	34	M	128	4.761	47.14	MACOSOMIA	MACOSOMIA	mac	30 -34	IGBO	igbo	27.2392	31.245	obese	M	1_4
32	YORUBA	SECONDARY	60	80	1.65	1	40	NO	NO	NA	NO	NO	NO	4	35	53	36	F	36	6.726	51.34	MACOSOMIA	MACOSOMIA	mac	30 -34	YORUBA	yoruba	22.0386	29.3848	over	F	1_4
30	YORUBA	TERTIARY	70	93	1.73	2	40.2	NO	NO	NA	NO	NO	NO	4.2	36	52	36	M	100	12.96	67.28	MACOSOMIA	MACOSOMIA	mac	30 -34	YORUBA	yoruba	23.3887	31.0735	obese	M	1_4
36	YORUBA	TERTIARY	70	82	1.75	1	39	YES	NO	NA	NO	NO	NO	4.3	37	48	36	F	90	7.917	69.34	MACOSOMIA	MACOSOMIA	mac	35 - 39	YORUBA	yoruba	22.8571	26.7755	over	F	1_4
24	IGBO	TERTIARY	70	100	1.75	0	40	NO	NO	NA	NO	NO	YES	4	36	52	35	F	53	12	123.44	MACOSOMIA	MACOSOMIA	mac	20 - 24	IGBO	igbo	22.8571	32.6531	obese	F	0
30	YORUBA	TERTIARY	58	83	1.63	1	38	NO	NO	NA	NO	NO	NO	4	35	52	35	M	137	50.87	89.66	MACOSOMIA	MACOSOMIA	mac	30 -34	YORUBA	yoruba	21.83	31.2394	obese	M	1_4
41	YORUBA	TERTIARY	80	95	1.63	3	40	YES	NO	NA	NO	NO	NO	5	40	50	39	F	64	8.757	117.5	MACOSOMIA	MACOSOMIA	mac	40 - 44	YORUBA	yoruba	30.1103	35.756	obese	F	1_4
30	YORUBA	SECONDARY	60	71	1.56	0	40.5	NO	NO	NA	NO	NO	NO	4	35	51	35	F	58	3.531	46.9	MACOSOMIA	MACOSOMIA	mac	30 -34	YORUBA	yoruba	24.6548	29.1749	over	F	0
31	IGBO	TERTIARY	58	70	1.7	2	42	NO	NO	NA	NO	NO	NO	4.1	38	50	37	M	54	7.909	63.7	MACOSOMIA	MACOSOMIA	mac	30 -34	IGBO	igbo	20.0692	24.2215	norm	M	1_4
27	YORUBA	SECONDARY	80	93	1.59	2	40	YES	NO	NA	NO	NO	NO	4	37	50	34	M	112	4.201	55.24	MACOSOMIA	MACOSOMIA	mac	25 - 29	YORUBA	yoruba	31.6443	36.7865	obese	M	1_4
35	YORUBA	TERTIARY	85	105	1.6	3	38	YES	NO	NA	YES	NO	NO	4	36	50	36	F	61	13.91	96.54	MACOSOMIA	MACOSOMIA	mac	35 - 39	YORUBA	yoruba	33.2031	41.0156	obese	F	1_4
28	YORUBA	SECONDARY	63	80	1.62	0	40	NO	NO	NA	NO	NO	NO	4	36	50	35	F	131	3.064	31.92	MACOSOMIA	MACOSOMIA	mac	25 - 29	YORUBA	yoruba	24.0055	30.4832	obese	F	0
30	IGBO	TERTIARY	75	93	1.57	1	38.3	YES	NO	NA	NO	NO	YES	4.1	37	48	35.5	F	79	16.01	149.16	MACOSOMIA	MACOSOMIA	mac	30 -34	IGBO	igbo	30.4272	37.7297	obese	F	1_4
29	EDO	TERTIARY	92	114	1.74	2		NO	NO	NA	NO	NO	NO	4	36	50	35	M	73	0.555	85.1	MACOSOMIA	MACOSOMIA	mac	25 - 29	EDO	others	30.3871	37.6536	obese	M	1_4
32	DELTA	TERTIARY	71	94	1.56	0	40	NO	NO	NA	NO	NO	NO	4	37	47	36	M	74	3.026	42.74	MACOSOMIA	MACOSOMIA	mac	30 -34	DELTA	others	29.1749	38.6259	obese	M	0
25	YORUBA	TERTIARY	70	87	1.73	0	39	NO	NO	NA	NO	NO	NO	4	36	50	35	F	21	3.981	74.04	MACOSOMIA	MACOSOMIA	mac	25 - 29	YORUBA	yoruba	23.3887	29.0688	over	F	0
35	IGBO	SECONDARY	84	102	1.64	2	38	NO	NO	NA	NO	NO	NO	4	36	50	35	F	54	10.01	100.44	MACOSOMIA	MACOSOMIA	mac	35 - 39	IGBO	igbo	31.2314	37.9239	obese	F	1_4
33	IGBO	SECONDARY	80	100	1.59	2	41	NO	NO	NA	NO	NO	NO	4.5	38	52	37	M	58	7.974	91.34	MACOSOMIA	MACOSOMIA	mac	30 -34	IGBO	igbo	31.6443	39.5554	obese	M	1_4
30	Akwaibom	TERTIARY	60	77	1.57	0	39	NO	NO	NA	NO	NO	NO	4	34	50	33	M	68	3.171	29.52	MACOSOMIA	MACOSOMIA	mac	30 -34	Akwaibom	others	24.3418	31.2386	obese	M	0
25	YORUBA	SECONDARY	65	83	1.58	1	40	NO	NO	NA	NO	NO	NO	4	36	50	35	F	60	4.529	51.3	MACOSOMIA	MACOSOMIA	mac	25 - 29	YORUBA	yoruba	26.0375	33.2479	obese	F	1_4
29	IGBO	SECONDARY	68	78	1.5	2	38	NO	YES	YES	NO	NO	NO	4	37	50	36	F	56	9.265	71.68	MACOSOMIA	MACOSOMIA	mac	25 - 29	IGBO	igbo	30.2222	34.6667	obese	F	1_4
38	YORUBA	TERTIARY	68	92	1.72	1	40	NO	NO	NA	NO	NO	NO	4	34.5	53	33.5	M	65	25.23	127.02	MACOSOMIA	MACOSOMIA	mac	35 - 39	YORUBA	yoruba	22.9854	31.0979	obese	M	1_4
28	CROSS-RI	TERTIARY	65	92	1.64	1	38.5	NO	NO	NA	NO	NO	YES	4	35	50	34	M	120	4.231	73.48	MACOSOMIA	MACOSOMIA	mac	25 - 29	CROSS-RI	others	24.1672	34.2058	obese	M	1_4
36	IGBO	TERTIARY	95	107	1.62	1	39	YES	NO	NA	NO	NO	NO	4	35	50	34	F	126	0.042	103.2	MACOSOMIA	MACOSOMIA	mac	35 - 39	IGBO	igbo	36.1987	40.7712	obese	F	1_4
30	Akwaibom	TERTIARY	62	86	1.54	1	40.4	NO	NO	NA	NO	NO	NO	3.1	34	48	32	F	58	2.052	49.66	NORMOSOMIC	NORMOSOMIC	norm	30 -34	Akwaibom	others	26.1427	36.2624	obese	F	1_4
31	YORUBA	TERTIARY	60	69	1.5	0	37	NO	NO	NA	NO	NO	NO	2.5	32	46	30	F	60	3.298	25.1	NORMOSOMIC	NORMOSOMIC	norm	30 -34	YORUBA	yoruba	26.6667	30.6667	obese	F	0
40	IGBO	TERTIARY	75	85	1.65	1	38	YES	NO	NA	NO	NO	NO	3.3	33	50	32	F	59	3.203	60.28	NORMOSOMIC	NORMOSOMIC	norm	40 - 44	IGBO	igbo	27.5482	31.2213	obese	F	1_4
29	IGBO	TERTIARY	67	86	1.68	0	40	NO	NO	NA	NO	NO	NO	3.2	35	51	33	F	45	1.538	26.68	NORMOSOMIC	NORMOSOMIC	norm	25 - 29	IGBO	igbo	23.7387	30.4705	obese	F	0
38	IGBO	TERTIARY	74	85	1.67	0	40	NO	NO	NA	NO	NO	NO	3.5	35	50	34	F	74	1.848	35.5	NORMOSOMIC	NORMOSOMIC	norm	35 - 39	IGBO	igbo	26.5338	30.478	obese	F	0
30	YORUBA	TERTIARY	60	72	1.65	2	39	NO	NO	NA	NO	NO	NO	2.6	34	45	32	F	95	2.351	67.04	NORMOSOMIC	NORMOSOMIC	norm	30 -34	YORUBA	yoruba	22.0386	26.4463	over	F	1_4
31	YORUBA	SECONDARY	85	101	1.65	3	40	NO	NO	NA	NO	NO	NO	3.5	36	50	35	F	86	3.736	44.46	NORMOSOMIC	NORMOSOMIC	norm	30 -34	YORUBA	yoruba	31.2213	37.0983	obese	F	1_4
29	IGBO	TERTIARY	75	88	1.59	1	40	NO	NO	NA	NO	NO	NO	3.5	34	50	33	F	78	10.17	54.2	NORMOSOMIC	NORMOSOMIC	norm	25 - 29	IGBO	igbo	29.6665	34.8088	obese	F	1_4
27	IGBO	TERTIARY	60	70	1.67	0	37	NO	NO	NA	NO	NO	NO	2.7	32.5	48	30.5	F	83	3.064	51.12	NORMOSOMIC	NORMOSOMIC	norm	25 - 29	IGBO	igbo	21.5139	25.0995	over	F	0
31	YORUBA	TERTIARY	52	65	1.58	0	40	NO	NO	NA	NO	NO	NO	3	35	48	33.5	F	93	6.411	51.28	NORMOSOMIC	NORMOSOMIC	norm	30 -34	YORUBA	yoruba	20.83	26.0375	over	F	0
32	YORUBA	TERTIARY	62	74	1.62		38	NO	NO	NA	NO	NO	NO	2.9	35	48	33	M	70	2.959	48.18	NORMOSOMIC	NORMOSOMIC	norm	30 -34	YORUBA	yoruba	23.6244	28.1969	over	M
24	IGBO	SECONDARY	52	63	1.57	1	38	NO	NO	NA	NO	NO	NO	3.3	36	50	33	M	92	10.74	72.04	NORMOSOMIC	NORMOSOMIC	norm	20 - 24	IGBO	igbo	21.0962	25.5588	over	M	1_4
24	IGBO	TERTIARY	60	70	1.64	0	40	YES	NO	NA	NO	NO	NO	2.8	34	47	31	F	98	8.264	37.86	NORMOSOMIC	NORMOSOMIC	norm	20 - 24	IGBO	igbo	22.3081	26.0262	over	F	0
39	IGBO	SECONDARY	58	68	1.57	2	38	NO	NO	NA	NO	NO	NO	2.5	33	45	31.5	F	78	4.389	116.26	NORMOSOMIC	NORMOSOMIC	norm	35 - 39	IGBO	igbo	23.5304	27.5873	over	F	1_4
35	YORUBA	SECONDARY	64	75	1.6	3	38.6	NO	NO	NA	NO	NO	NO	3.2	36	48	32	F	107	4.59	64.44	NORMOSOMIC	NORMOSOMIC	norm	35 - 39	YORUBA	yoruba	25	29.2969	over	F	1_4
36	YORUBA	TERTIARY	47	58	1.6	0	41	NO	NO	NA	NO	NO	NO	2.8	35	50	32	F	74	15.81	64.4	NORMOSOMIC	NORMOSOMIC	norm	35 - 39	YORUBA	yoruba	18.3594	22.6562	norm	F	0
36	IGBO	TERTIARY	73	83	1.63	1	38	NO	NO	NA	NO	NO	NO	3.3	33	50	32	M	60	2.705	35.36	NORMOSOMIC	NORMOSOMIC	norm	35 - 39	IGBO	igbo	27.4756	31.2394	obese	M	1_4
29	IGBO	TERTIARY	68	87	1.68	0	40	NO	NO	NA	NO	NO	NO	3.3	34	51	33	F	43	3.439	66.98	NORMOSOMIC	NORMOSOMIC	norm	25 - 29	IGBO	igbo	24.093	30.8248	obese	F	0
29	IGBO	TERTIARY	60	83	1.74	3	41	NO	NO	NA	NO	NO	NO	2.7	33	49	32	F	110	12.765	74.66	NORMOSOMIC	NORMOSOMIC	norm	25 - 29	IGBO	igbo	19.8177	27.4145	over	F	1_4
42	YORUBA	TERTIARY	70	82	1.7	5	37.5	NO	NO	NA	NO	NO	NO	3.3	37	48	35	M	53	4.154	116.06	NORMOSOMIC	NORMOSOMIC	norm	40 - 44	YORUBA	yoruba	24.2215	28.3737	over	M	5plus
25	IGBO	TERTIARY	62	78	1.74	0	38	NO	NO	NA	NO	NO	NO	2.9	33	49	32	F	83	3.08	52.6	NORMOSOMIC	NORMOSOMIC	norm	25 - 29	IGBO	igbo	20.4783	25.763	over	F	0
38	YORUBA	SECONDARY	100	113	1.65	2	38	YES	NO	NA	NO	NO	NO	3.2	34	45	34	F	83	2.083	33.42	NORMOSOMIC	NORMOSOMIC	norm	35 - 39	YORUBA	yoruba	36.7309	41.506	obese	F	1_4
30	IGBO	SECONDARY	117	126	1.67	3	38.3	NO	NO	NA	NO	NO	NO	3.2	37	48	35	F	102	4.618	103.92	NORMOSOMIC	NORMOSOMIC	norm	30 -34	IGBO	igbo	41.952	45.1791	obese	F	1_4
28	YORUBA	TERTIARY	53	64	1.58	0	40	NO	NO	NA	NO	NO	NO	3	35	50	34	M	105	6.382	73.84	NORMOSOMIC	NORMOSOMIC	norm	25 - 29	YORUBA	yoruba	21.2306	25.6369	over	M	0
32	YORUBA	TERTIARY	75	88	1.66	2	38	NO	NO	NA	NO	NO	NO	3	36	48	34	F	80	2.873	26.12	NORMOSOMIC	NORMOSOMIC	norm	30 -34	YORUBA	yoruba	27.2173	31.935	obese	F	1_4
31	YORUBA	SECONDARY	55	71	1.65	0	40	NO	NO	NA	NO	NO	NO	3.5	86	36	51	M	88	4.446	84.82	NORMOSOMIC	NORMOSOMIC	norm	30 -34	YORUBA	yoruba	20.202	26.079	over	M	0
34	EDO	TERTIARY	67	78	1.6	1	39.4	YES	NO	NA	NO	NO	NO	3.4	34.5	47	33.5	F	122	12.57	82.04	NORMOSOMIC	NORMOSOMIC	norm	30 -34	EDO	others	26.1719	30.4688	obese	F	1_4
28	YORUBA	TERTIARY	52	63	1.58	0	40	NO	NO	NA	NO	NO	NO	3.1	35	50	34	M	108	5.252	53.36	NORMOSOMIC	NORMOSOMIC	norm	25 - 29	YORUBA	yoruba	20.83	25.2363	over	M	0
23	YORUBA	SECONDARY	50	61	1.56	1	38.1	NO	NO	NA	NO	NO	NO	3.2	36	50	33	M	77	3.53	39.2	NORMOSOMIC	NORMOSOMIC	norm	20 - 24	YORUBA	yoruba	20.5457	25.0657	over	M	1_4
25	YORUBA	SECONDARY	55	67	1.58	0	39	NO	NO	NA	NO	NO	NO	2.8	33.5	47	33	F	71	2.383	26.7	NORMOSOMIC	NORMOSOMIC	norm	25 - 29	YORUBA	yoruba	22.0317	26.8386	over	F	0
35	IGBO	TERTIARY	70	90	1.78	4	39.5	NO	NO	NA	NO	NO	NO	3.2	36	49	34	M	60	2.852	44.98	NORMOSOMIC	NORMOSOMIC	norm	35 - 39	IGBO	igbo	22.0932	28.4055	over	M	1_4
26	YORUBA	SECONDARY	62	80	1.66	0	40	NO	NO	NA	NO	NO	NO	2.9	36	48	33	F	74	3.85	66	NORMOSOMIC	NORMOSOMIC	norm	25 - 29	YORUBA	yoruba	22.4996	29.0318	over	F	0
38	IGBO	TERTIARY	73	84	1.67	0	41	NO	NO	NA	NO	NO	NO	3.5	35	50	34	F	73	6.583	59.56	NORMOSOMIC	NORMOSOMIC	norm	35 - 39	IGBO	igbo	26.1752	30.1194	obese	F	0
26	IGBO	SECONDARY	65	78	1.63	0	40	NO	NO	NA	NO	NO	NO	3	34	48	31	F	58	6.756	24.66	NORMOSOMIC	NORMOSOMIC	norm	25 - 29	IGBO	igbo	24.4646	29.3575	over	F	0
35	YORUBA	SECONDARY	90	104	1.59	0	40	NO	NO	NA	YES	NO	NO	3	36	48	32	F	70	3.281	63.68	NORMOSOMIC	NORMOSOMIC	norm	35 - 39	YORUBA	yoruba	35.5999	41.1376	obese	F	0
27	YORUBA	TERTIARY	40	54	1.58	0	40	NO	NO	NA	NO	NO	NO	3.2	34	50	32	M	89	6.215	50.18	NORMOSOMIC	NORMOSOMIC	norm	25 - 29	YORUBA	yoruba	16.0231	21.6311	norm	M	0
28	IGBO	TERTIARY	60	78	1.57	2	39.3	NO	NO	NA	NO	NO	NO	3.2	35	47	33	M	64	2.085	53.08	NORMOSOMIC	NORMOSOMIC	norm	25 - 29	IGBO	igbo	24.3418	31.6443	obese	M	1_4
30	YORUBA	TERTIARY	55	69	1.67	0	39	NO	NO	NA	NO	NO	NO	3.2	34.5	48	33	F	63	55.14	79.16	NORMOSOMIC	NORMOSOMIC	norm	30 -34	YORUBA	yoruba	19.721	24.7409	norm	F	0
32	YORUBA	TERTIARY	66	77	1.6	0	38	NO	NO	NA	NO	NO	NO	3.3	32	42	32	F	78	7.216	51.18	NORMOSOMIC	NORMOSOMIC	norm	30 -34	YORUBA	yoruba	25.7812	30.0781	obese	F	0
35	IGBO	TERTIARY	50	60	1.58	1	39.5	NO	NO	NA	NO	NO	NO	3.1	35	49	33	F	88	9.727	70.06	NORMOSOMIC	NORMOSOMIC	norm	35 - 39	IGBO	igbo	20.0288	24.0346	norm	F	1_4
36	YORUBA	TERTIARY	94	106	1.65	3	38.4	YES	NO	NA	NO	NO	NO	3	36	48	34	F	55	2.746	102.08	NORMOSOMIC	NORMOSOMIC	norm	35 - 39	YORUBA	yoruba	34.5271	38.9348	obese	F	1_4
31	IGBO	TERTIARY	57	68	1.58	2	40	NO	NO	NA	NO	NO	NO	3.4	36	47	35	F	70	2.737	50.76	NORMOSOMIC	NORMOSOMIC	norm	30 -34	IGBO	igbo	22.8329	27.2392	over	F	1_4
31	IGBO	TERTIARY	56	67	1.58	2	40	NO	NO	NA	NO	NO	NO	3.5	36	47	34	F	82	1.961	64.44	NORMOSOMIC	NORMOSOMIC	norm	30 -34	IGBO	igbo	22.4323	26.8386	over	F	1_4
38	YORUBA	SECONDARY	100	113	1.65	2	38	YES	NO	NA	NO	NO	NO	2.7	33	46	32	M	72	3.28	49.34	NORMOSOMIC	NORMOSOMIC	norm	35 - 39	YORUBA	yoruba	36.7309	41.506	obese	M	1_4
38	YORUBA	SECONDARY	60	76	1.62	1	38	NO	NO	NA	NO	NO	NO	2.9	36	48	32	M	132	1.909	105.42	NORMOSOMIC	NORMOSOMIC	norm	35 - 39	YORUBA	yoruba	22.8624	28.959	over	M	1_4
31	YORUBA	TERTIARY	54	67	1.59	0	40	NO	NO	NA	NO	NO	NO	3	35	48	34	F	92	4.296	62.88	NORMOSOMIC	NORMOSOMIC	norm	30 -34	YORUBA	yoruba	21.3599	26.5021	over	F	0
29	YORUBA	SECONDARY	60	75	1.56	0	40	NO	NO	NA	NO	NO	NO	2.7	31	48	30	M	77	1.74	20.18	NORMOSOMIC	NORMOSOMIC	norm	25 - 29	YORUBA	yoruba	24.6548	30.8185	obese	M	0
26	IGBO	SECONDARY	65	80	1.63	0	40	NO	NO	NA	NO	NO	NO	3	33	47	31	F	56	3.848	41.32	NORMOSOMIC	NORMOSOMIC	norm	25 - 29	IGBO	igbo	24.4646	30.1103	obese	F	0
28	IGBO	TERTIARY	61	71	1.68	0	37	NO	NO	NA	NO	NO	NO	2.7	32.5	48	31	F	83	3.482	62.34	NORMOSOMIC	NORMOSOMIC	norm	25 - 29	IGBO	igbo	21.6128	25.1559	over	F	0
31	YORUBA	TERTIARY	65	76	1.59	0	38	NO	NO	NA	NO	NO	NO	2.5	32	45	32	F	55	2.788	58.54	NORMOSOMIC	NORMOSOMIC	norm	30 -34	YORUBA	yoruba	25.711	30.0621	obese	F	0
